# Supplementary material for: Intersectional Disparities in Digital Health and Mental Health Service Use Among US Youth During the COVID-19 Pandemic: Cross-Sectional Analysis of a National Survey
Source: J Med Internet Res. 2025 Oct 27;27:e77062. doi: 10.2196/77062 (PMC12603589; doi:10.2196/77062)
Supplement: Multimedia Appendix 8 [file jmir_v27i1e77062_app8.txt]

*****Variable names*****
*three category sexual orientation (heterosexual; LGB; sexually diverse): SO3
*dichotomized sexual orientation (heterosexual; all SMY): SMY
*race/ethnicity: raceeth
*sex: sex
*age: age
*mental health need: mh
*internet/device access: IntAccess
*DMH use: dmh
*DH use: dh

*****ABES COMPLEX SURVEY DESIGN*****
svyset psu [pweight=weight], strata(stratum) vce(linearized) singleunit(centered)

Table 2. Unweighted frequencies and weighted prevalence of participant sociodemographic characteristics (N=7750).a Cross-sectional analysis of the Adolescent Behaviors and Experiences Survey (ABES), United States, January-June 2021.

**BY SEXUAL ORIENTATION
*TOTAL SAMPLE, UNWEIGHTED FREQUENCY
table SO3
*SEX
svy: tab SO3 sex, row ci obs
*AGE
svy: tab SO3 age, row ci obs 
*MH NEED
svy: tab SO3 mh, row ci obs
*ACCESS TO INTERNET/DEVICE
svy: tab SO3 IntAccess, row ci obs

*****Multimedia Appendix 3. Unweighted frequencies and weighted prevalence of participant sociodemographic characteristics by sexual orientation, by race/ethnicity, and by intersectional subgroup (N=7750)a. Adolescent Behaviors and Experiences Survey (ABES), United States, January – June 2021.*****

**BY RACE/ETHNICITY
*TOTAL SAMPLE, UNWEIGHTED FREQUENCY
table raceeth
*SEX
svy: tab raceeth sex, row ci obs
*AGE
svy: tab raceeth age, row ci obs 
*MH NEED
svy: tab raceeth mh, row ci obs
*ACCESS TO INTERNET/DEVICE
svy: tab raceeth IntAccess, row ci obs


***INTERSECTIONAL SUBGROUPS
**WHITE x SO
*TOTAL SAMPLE, UNWEIGHTED FREQUENCY
table SO3 if raceeth==1
*SEX
svy, subpop(if raceeth==1): tab SO3 sex , row ci obs
*AGE
svy, subpop(if raceeth==1): tab SO3 age, row ci obs
*MH
svy, subpop(if raceeth==1): tab SO3 mh, row ci obs
*INTERNET
svy, subpop(if raceeth==1): tab SO3 IntAccess, row ci obs

**BLACK/AFRICAN AMERICAN x SO
*TOTAL SAMPLE, UNWEIGHTED FREQUENCY
table SO3 if raceeth==2
*SEX
svy, subpop(if raceeth==2): tab SO3 sex , row ci obs
*AGE
svy, subpop(if raceeth==2): tab SO3 age, row ci obs
*MH
svy, subpop(if raceeth==2): tab SO3 mh, row ci obs
*INTERNET
svy, subpop(if raceeth==2): tab SO3 IntAccess, row ci obs

**HISPANIC/LATINO x SO
*TOTAL SAMPLE, UNWEIGHTED FREQUENCY
table SO3 if raceeth==3
*SEX
svy, subpop(if raceeth==3): tab SO3 sex , row ci obs
*AGE
svy, subpop(if raceeth==3): tab SO3 age, row ci obs
*MH
svy, subpop(if raceeth==3): tab SO3 mh, row ci obs
*INTERNET
svy, subpop(if raceeth==3): tab SO3 IntAccess, row ci obs

**ASIAN/PI x SO
*TOTAL SAMPLE, UNWEIGHTED FREQUENCY
table SO3 if raceeth==4
*SEX
svy, subpop(if raceeth==4): tab SO3 sex , row ci obs
*AGE
svy, subpop(if raceeth==4): tab SO3 age, row ci obs
*MH
svy, subpop(if raceeth==4): tab SO3 mh, row ci obs
*INTERNET
svy, subpop(if raceeth==4): tab SO3 IntAccess, row ci obs

**MULTIRACIAL x SO
*TOTAL SAMPLE, UNWEIGHTED FREQUENCY
table SO3 if raceeth==5
*SEX
svy, subpop(if raceeth==5): tab SO3 sex , row ci obs
*AGE
svy, subpop(if raceeth==5): tab SO3 age, row ci obs
*MH
svy, subpop(if raceeth==5): tab SO3 mh, row ci obs
*INTERNET
svy, subpop(if raceeth==5): tab SO3 IntAccess, row ci obs

**AIAN x SO
*TOTAL SAMPLE, UNWEIGHTED FREQUENCY
table SO3 if raceeth==6
*SEX
svy, subpop(if raceeth==6): tab SO3 sex , row ci obs
*AGE
svy, subpop(if raceeth==6): tab SO3 age, row ci obs
*MH
svy, subpop(if raceeth==6): tab SO3 mh, row ci obs
*INTERNET
svy, subpop(if raceeth==6): tab SO3 IntAccess, ci obs

*****Figure 1. Unweighted frequencies, weighted prevalence, and adjusted prevalence ratios (aPRs) of digital mental health and digital health service use by sexual orientation and by race/ethnicity. ABES Adolescent Behaviors and Experiences Survey (ABES), United States, January – June 2021.*****

***DMH
**WEIGHTED PREVALENCE 
*OVERALL
svy: tabulate dmh, col obs
*by 2 Category SO
svy: tabulate SMY dmh, row obs
*by 3 Category SO
svy: tabulate SO3 dmh, row obs
*by RACE/ETHNICITY
svy: tabulate raceeth dmh, row obs

**aPR
*by 2 Category SO (REFERENCE: HETEROSEXUAL YOUTH)
svy: glm dmh i.SMY i.raceeth i.mh i.IntAccess i.sex i.age, link(log) family(poisson) eform
*by 3 Category SO (REFERENCE: HETEROSEXUAL YOUTH)
svy: glm dmh i.SO3 i.raceeth i.mh i.IntAccess i.sex i.age, link(log) family(poisson) eform
*by RACE/ETHNICITY (REFERENCE: WHITE YOUTH)
svy: glm dmh i.raceeth i.mh i.IntAccess i.sex i.age, link(log) family(poisson) eform

***DH
**WEIGHTED PREVALENCE 
*OVERALL
svy: tabulate dh, col obs
*by 2 Category SO
svy: tabulate SMY dh, row obs
*by 3 Category SO
svy: tabulate SO3 dh, row obs
*by RACE/ETHNICITY
svy: tabulate raceeth dh, row obs

**aPR
*by 2 Category SO (REFERENCE: HETEROSEXUAL YOUTH)
svy: glm dh i.SMY i.raceeth i.mh i.IntAccess i.sex i.age, link(log) family(poisson) eform
*by 3 Category SO (REFERENCE: HETEROSEXUAL YOUTH)
svy: glm dh i.SO3 i.raceeth i.mh i.IntAccess i.sex i.age, link(log) family(poisson) eform
*by RACE/ETHNICITY (REFERENCE: WHITE YOUTH)
svy: glm dh i.raceeth i.mh i.IntAccess i.sex i.age, link(log) family(poisson) eform

*****Figure 2. Unweighted frequencies, weighted prevalence, and adjusted prevalence ratios (aPRs) of digital mental health and digital health service use within racial/ethnic subgroups by sexual orientation. ABES Adolescent Behaviors and Experiences Survey (ABES), United States, January – June 2021.*****

****DMH
***WEIGHTED PREVALENCE 
**WHITE YOUTH
*All SMY
svy, subpop(if raceeth==1): tab dmh SMY, col obs
*Heterosexual, LGB, Sexually Diverse
svy, subpop(if raceeth==1): tab dmh SO3, col obs
**BLACK/AFRICAN AMERICAN YOUTH
*All SMY
svy, subpop(if raceeth==2): tab dmh SMY, col obs
*Heterosexual, LGB, Sexually Diverse
svy, subpop(if raceeth==2): tab dmh SO3, col obs
**HISPANIC/LATINO YOUTH
*All SMY
svy, subpop(if raceeth==3): tab dmh SMY, col obs
*Heterosexual, LGB, Sexually Diverse
svy, subpop(if raceeth==3): tab dmh SO3, col obs
**ASIAN/PI YOUTH
*All SMY
svy, subpop(if raceeth==4): tab dmh SMY, col obs
*Heterosexual, LGB, Sexually Diverse
svy, subpop(if raceeth==4): tab dmh SO3, col obs
**MULTIRACIAL YOUTH
*All SMY
svy, subpop(if raceeth==5): tab dmh SMY, col obs
*Heterosexual, LGB, Sexually Diverse
svy, subpop(if raceeth==5): tab dmh SO3, col obs
**AIAN YOUTH
*All SMY
svy, subpop(if raceeth==6): tab dmh SMY, col obs
*Heterosexual, LGB, Sexually Diverse
svy, subpop(if raceeth==6): tab dmh SO3, col obs

***aPR
**WHITE YOUTH (REFERENCE: HETEROSEXUAL WHITE YOUTH)
*All SMY
svy, subpop(if raceeth==1): glm dmh i.SMY i.mh i.IntAccess i.sex i.age, link(log) family(poisson) eform
*Heterosexual, LGB, Sexually Diverse
svy, subpop(if raceeth==1): glm dmh i.SO3 i.mh i.IntAccess i.sex i.age, link(log) family(poisson) eform
**BLACK/AFRICAN AMERICAN YOUTH (REFERENCE: HETEROSEXUAL BLACK/AFRICAN AMERICAN YOUTH)
*All SMY
svy, subpop(if raceeth==2): glm dmh i.SMY i.mh i.IntAccess i.sex i.age, link(log) family(poisson) eform
*Heterosexual, LGB, Sexually Diverse
svy, subpop(if raceeth==2): glm dmh i.SO3 i.mh i.IntAccess i.sex i.age, link(log) family(poisson) eform
**HISPANIC/LATINO YOUTH (REFERENCE: HETEROSEXUAL HISPANIC/LATINO YOUTH)
*All SMY
svy, subpop(if raceeth==3): glm dmh i.SMY i.mh i.IntAccess i.sex i.age, link(log) family(poisson) eform
*Heterosexual, LGB, Sexually Diverse
svy, subpop(if raceeth==3): glm dmh i.SO3 i.mh i.IntAccess i.sex i.age, link(log) family(poisson) eform
**ASIAN/PI YOUTH (REFERENCE: HETEROSEXUAL ASIAN/PI YOUTH)
*All SMY
svy, subpop(if raceeth==4): glm dmh i.SMY i.mh i.IntAccess i.sex i.age, link(log) family(poisson) eform
*Heterosexual, LGB, Sexually Diverse
svy, subpop(if raceeth==4): glm dmh i.SO3 i.mh i.IntAccess i.sex i.age, link(log) family(poisson) eform
**MULTIRACIAL YOUTH (REFERENCE: HETEROSEXUAL MULTIRACIAL YOUTH)
*All SMY
svy, subpop(if raceeth==5): glm dmh i.SO3 i.mh i.IntAccess i.sex i.age, link(log) family(poisson) eform
*Heterosexual, LGB, Sexually Diverse
svy, subpop(if raceeth==5): glm dmh i.SO3 i.mh i.IntAccess i.sex i.age, link(log) family(poisson) eform
**AIAN YOUTH (REFERENCE: HETEROSEXUAL AIAN YOUTH)
*All SMY
svy, subpop(if raceeth==6): glm dmh i.SMY i.mh i.IntAccess i.sex i.age, link(log) family(poisson) eform
*Heterosexual, LGB, Sexually Diverse
svy, subpop(if raceeth==6): glm dmh i.SO3 i.mh i.IntAccess i.sex i.age, link(log) family(poisson) eform

****DH
***WEIGHTED PREVALENCE 
**WHITE YOUTH
*All SMY
svy, subpop(if raceeth==1): tab dh SMY, col obs
*Heterosexual, LGB, Sexually Diverse
svy, subpop(if raceeth==1): tab dh SO3, col obs
**BLACK/AFRICAN AMERICAN YOUTH
*All SMY
svy, subpop(if raceeth==2): tab dh SMY, col obs
*Heterosexual, LGB, Sexually Diverse
svy, subpop(if raceeth==2): tab dh SO3, col obs
**HISPANIC/LATINO YOUTH
*All SMY
svy, subpop(if raceeth==3): tab dh SMY, col obs
*Heterosexual, LGB, Sexually Diverse
svy, subpop(if raceeth==3): tab dh SO3, col obs
**ASIAN/PI YOUTH
*All SMY
svy, subpop(if raceeth==4): tab dh SMY, col obs
*Heterosexual, LGB, Sexually Diverse
svy, subpop(if raceeth==4): tab dh SO3, col obs
**MULTIRACIAL YOUTH
*All SMY
svy, subpop(if raceeth==5): tab dh SMY, col obs
*Heterosexual, LGB, Sexually Diverse
svy, subpop(if raceeth==5): tab dh SO3, col obs
**AIAN YOUTH
*All SMY
svy, subpop(if raceeth==6): tab dh SMY, col obs
*Heterosexual, LGB, Sexually Diverse
svy, subpop(if raceeth==6): tab dh SO3, col obs

***aPR
**WHITE YOUTH (REFERENCE: HETEROSEXUAL WHITE YOUTH)
*All SMY 
svy, subpop(if raceeth==1): glm dh i.SMY i.mh i.IntAccess i.sex i.age, link(log) family(poisson) eform
*Heterosexual, LGB, Sexually Diverse
svy, subpop(if raceeth==1): glm dh i.SO3 i.mh i.IntAccess i.sex i.age, link(log) family(poisson) eform
**BLACK/AFRICAN AMERICAN YOUTH (REFERENCE: HETEROSEXUAL BLACK YOUTH)
*All SMY
svy, subpop(if raceeth==2): glm dh i.SMY i.mh i.IntAccess i.sex i.age, link(log) family(poisson) eform
*Heterosexual, LGB, Sexually Diverse
svy, subpop(if raceeth==2): glm dh i.SO3 i.mh i.IntAccess i.sex i.age, link(log) family(poisson) eform
**HISPANIC/LATINO YOUTH (REFERENCE: HETEROSEXUAL HISPANIC/LATINO YOUTH)
*All SMY
svy, subpop(if raceeth==3): glm dh i.SMY i.mh i.IntAccess i.sex i.age, link(log) family(poisson) eform
*Heterosexual, LGB, Sexually Diverse
svy, subpop(if raceeth==3): glm dh i.SO3 i.mh i.IntAccess i.sex i.age, link(log) family(poisson) eform
**ASIAN/PI YOUTH (REFERENCE: HETEROSEXUAL ASIAN/PI YOUTH)
*All SMY
svy, subpop(if raceeth==4): glm dh i.SMY i.mh i.IntAccess i.sex i.age, link(log) family(poisson) eform
*Heterosexual, LGB, Sexually Diverse
svy, subpop(if raceeth==4): glm dh i.SO3 i.mh i.IntAccess i.sex i.age, link(log) family(poisson) eform
**MULTIRACIAL YOUTH (REFERENCE: HETEROSEXUAL MULTIRACIAL YOUTH)
*All SMY
svy, subpop(if raceeth==5): glm dh i.SO3 i.mh i.IntAccess i.sex i.age, link(log) family(poisson) eform
*Heterosexual, LGB, Sexually Diverse
svy, subpop(if raceeth==5): glm dh i.SO3 i.mh i.IntAccess i.sex i.age, link(log) family(poisson) eform
**AIAN YOUTH (REFERENCE: HETEROSEXUAL AIAN YOUTH)
*All SMY
svy, subpop(if raceeth==6): glm dh i.SMY i.mh i.IntAccess i.sex i.age, link(log) family(poisson) eform
*Heterosexual, LGB, Sexually Diverse
svy, subpop(if raceeth==6): glm dh i.SO3 i.mh i.IntAccess i.sex i.age, link(log) family(poisson) eform

*****Figure 3. Unweighted frequencies, weighted prevalence, and adjusted prevalence ratios (aPRs) of digital mental health and digital health service use within sexual orientation subgroups by race/ethnicity. ABES Adolescent Behaviors and Experiences Survey (ABES), United States, January – June 2021.*****

****DMH			
***HETEROSEXUAL (REFERENCE: HETEROSEXUAL WHITE YOUTH)
svy, subpop(if SO3==1): glm dmh ib1.raceeth i.mh i.IntAccess i.sex i.age, link(log) family(poisson) eform 
***ALL SMY (REFERENCE: WHITE SMY)
svy, subpop(if SMY ==1): glm dmh ib1.raceeth i.mh i.IntAccess i.sex i.age, link(log) family(poisson) eform
***LGB (REFERENCE: WHITE LGB YOUTH)
svy, subpop(if SO3 ==2): glm dmh ib1.raceeth i.mh i.IntAccess i.sex i.age, link(log) family(poisson) eform
***SEXUALLY DIVERSE (REFERENCE: WHITE SEXUALLY DIVERSE YOUTH)
svy, subpop(if SO3 ==3): glm dmh ib1.raceeth i.mh i.IntAccess i.sex i.age, link(log) family(poisson) eform

****DH			
***HETEROSEXUAL (REFERENCE: HETEROSEXUAL WHITE YOUTH)
svy, subpop(if SO3==1): glm dh ib1.raceeth i.mh i.IntAccess i.sex i.age, link(log) family(poisson) eform 
***ALL SMY (REFERENCE: WHITE SMY)
svy, subpop(if SMY ==1): glm dh ib1.raceeth i.mh i.IntAccess i.sex i.age, link(log) family(poisson) eform
***LGB (REFERENCE: WHITE LGB YOUTH)
svy, subpop(if SO3 ==2): glm dh ib1.raceeth i.mh i.IntAccess i.sex i.age, link(log) family(poisson) eform
***SEXUALLY DIVERSE (REFERENCE: WHITE SEXUALLY DIVERSE YOUTH)
svy, subpop(if SO3 ==3): glm dh ib1.raceeth i.mh i.IntAccess i.sex i.age, link(log) family(poisson) eform


*****SENSITIVITY ANALYSIS: Variable names*****
*parental job loss/unemployment: par_unemploy
*English language proficiency: eng_prof
*housing insecurity: hous_insec

*****SENSITIVITY ANALYSIS: MULTIMEDIA APPENDIX 5*****
***DMH
**aPR
*by 2 Category SO (REFERENCE: HETEROSEXUAL YOUTH)
svy: glm dmh i.SMY i.raceeth i.mh i.IntAccess i.sex i.age par_unemploy eng_prof hous_insec, link(log) family(poisson) eform
*by 3 Category SO (REFERENCE: HETEROSEXUAL YOUTH)
svy: glm dmh i.SO3 i.raceeth i.mh i.IntAccess i.sex i.age par_unemploy eng_prof hous_insec, link(log) family(poisson) eform
*by RACE/ETHNICITY (REFERENCE: WHITE YOUTH)
svy: glm dmh i.raceeth i.mh i.IntAccess i.sex i.age par_unemploy eng_prof hous_insec, link(log) family(poisson) eform

***DH
**aPR
*by 2 Category SO (REFERENCE: HETEROSEXUAL YOUTH)
svy: glm dh i.SMY i.raceeth i.mh i.IntAccess i.sex i.age  par_unemploy eng_prof hous_insec, link(log) family(poisson) eform
*by 3 Category SO (REFERENCE: HETEROSEXUAL YOUTH)
svy: glm dh i.SO3 i.raceeth i.mh i.IntAccess i.sex i.age par_unemploy eng_prof hous_insec, link(log) family(poisson) eform
*by RACE/ETHNICITY (REFERENCE: WHITE YOUTH)
svy: glm dh i.raceeth i.mh i.IntAccess i.sex i.age par_unemploy eng_prof hous_insec, link(log) family(poisson) eform

*****SENSITIVITY ANALYSIS: MULTIMEDIA APPENDIX 6*****
***DMH
**aPR
**WHITE YOUTH (REFERENCE: HETEROSEXUAL WHITE YOUTH)
*All SMY
svy, subpop(if raceeth==1): glm dmh i.SMY i.mh i.IntAccess i.sex i.age par_unemploy eng_prof hous_insec, link(log) family(poisson) eform
*Heterosexual, LGB, Sexually Diverse
svy, subpop(if raceeth==1): glm dmh i.SO3 i.mh i.IntAccess i.sex i.age par_unemploy eng_prof hous_insec, link(log) family(poisson) eform
**BLACK/AFRICAN AMERICAN YOUTH (REFERENCE: HETEROSEXUAL BLACK/AFRICAN AMERICAN YOUTH)
*All SMY
svy, subpop(if raceeth==2): glm dmh i.SMY i.mh i.IntAccess i.sex i.age par_unemploy eng_prof hous_insec, link(log) family(poisson) eform
*Heterosexual, LGB, Sexually Diverse
svy, subpop(if raceeth==2): glm dmh i.SO3 i.mh i.IntAccess i.sex i.age par_unemploy eng_prof hous_insec, link(log) family(poisson) eform
**HISPANIC/LATINO YOUTH (REFERENCE: HETEROSEXUAL HISPANIC/LATINO YOUTH)
*All SMY
svy, subpop(if raceeth==3): glm dmh i.SMY i.mh i.IntAccess i.sex i.age par_unemploy eng_prof hous_insec, link(log) family(poisson) eform
*Heterosexual, LGB, Sexually Diverse
svy, subpop(if raceeth==3): glm dmh i.SO3 i.mh i.IntAccess i.sex i.age par_unemploy eng_prof hous_insec, link(log) family(poisson) eform
**ASIAN/PI YOUTH (REFERENCE: HETEROSEXUAL ASIAN/PI YOUTH)
*All SMY
svy, subpop(if raceeth==4): glm dmh i.SMY i.mh i.IntAccess i.sex i.age par_unemploy eng_prof hous_insec, link(log) family(poisson) eform
*Heterosexual, LGB, Sexually Diverse
svy, subpop(if raceeth==4): glm dmh i.SO3 i.mh i.IntAccess i.sex i.age par_unemploy eng_prof hous_insec, link(log) family(poisson) eform
**MULTIRACIAL YOUTH (REFERENCE: HETEROSEXUAL MULTIRACIAL YOUTH)
*All SMY
svy, subpop(if raceeth==5): glm dmh i.SO3 i.mh i.IntAccess i.sex i.age par_unemploy eng_prof hous_insec, link(log) family(poisson) eform
*Heterosexual, LGB, Sexually Diverse
svy, subpop(if raceeth==5): glm dmh i.SO3 i.mh i.IntAccess i.sex i.age par_unemploy eng_prof hous_insec, link(log) family(poisson) eform
**AIAN YOUTH (REFERENCE: HETEROSEXUAL AIAN YOUTH)
*All SMY
svy, subpop(if raceeth==6): glm dmh i.SMY i.mh i.IntAccess i.sex i.age par_unemploy eng_prof hous_insec, link(log) family(poisson) eform
*Heterosexual, LGB, Sexually Diverse
svy, subpop(if raceeth==6): glm dmh i.SO3 i.mh i.IntAccess i.sex i.age par_unemploy eng_prof hous_insec, link(log) family(poisson) eform

****DH
***aPR
**WHITE YOUTH (REFERENCE: HETEROSEXUAL WHITE YOUTH)
*All SMY 
svy, subpop(if raceeth==1): glm dh i.SMY i.mh i.IntAccess i.sex i.age par_unemploy eng_prof hous_insec, link(log) family(poisson) eform
*Heterosexual, LGB, Sexually Diverse
svy, subpop(if raceeth==1): glm dh i.SO3 i.mh i.IntAccess i.sex i.age par_unemploy eng_prof hous_insec, link(log) family(poisson) eform
**BLACK/AFRICAN AMERICAN YOUTH (REFERENCE: HETEROSEXUAL BLACK YOUTH)
*All SMY
svy, subpop(if raceeth==2): glm dh i.SMY i.mh i.IntAccess i.sex i.age par_unemploy eng_prof hous_insec, link(log) family(poisson) eform
*Heterosexual, LGB, Sexually Diverse
svy, subpop(if raceeth==2): glm dh i.SO3 i.mh i.IntAccess i.sex i.age par_unemploy eng_prof hous_insec, link(log) family(poisson) eform
**HISPANIC/LATINO YOUTH (REFERENCE: HETEROSEXUAL HISPANIC/LATINO YOUTH)
*All SMY
svy, subpop(if raceeth==3): glm dh i.SMY i.mh i.IntAccess i.sex i.age par_unemploy eng_prof hous_insec, link(log) family(poisson) eform
*Heterosexual, LGB, Sexually Diverse
svy, subpop(if raceeth==3): glm dh i.SO3 i.mh i.IntAccess i.sex i.age par_unemploy eng_prof hous_insec, link(log) family(poisson) eform
**ASIAN/PI YOUTH (REFERENCE: HETEROSEXUAL ASIAN/PI YOUTH)
*All SMY
svy, subpop(if raceeth==4): glm dh i.SMY i.mh i.IntAccess i.sex i.age par_unemploy eng_prof hous_insec, link(log) family(poisson) eform
*Heterosexual, LGB, Sexually Diverse
svy, subpop(if raceeth==4): glm dh i.SO3 i.mh i.IntAccess i.sex i.age par_unemploy eng_prof hous_insec, link(log) family(poisson) eform
**MULTIRACIAL YOUTH (REFERENCE: HETEROSEXUAL MULTIRACIAL YOUTH)
*All SMY
svy, subpop(if raceeth==5): glm dh i.SO3 i.mh i.IntAccess i.sex i.age par_unemploy eng_prof hous_insec, link(log) family(poisson) eform
*Heterosexual, LGB, Sexually Diverse
svy, subpop(if raceeth==5): glm dh i.SO3 i.mh i.IntAccess i.sex i.age par_unemploy eng_prof hous_insec, link(log) family(poisson) eform
**AIAN YOUTH (REFERENCE: HETEROSEXUAL AIAN YOUTH)
*All SMY
svy, subpop(if raceeth==6): glm dh i.SMY i.mh i.IntAccess i.sex i.age par_unemploy eng_prof hous_insec, link(log) family(poisson) eform
*Heterosexual, LGB, Sexually Diverse
svy, subpop(if raceeth==6): glm dh i.SO3 i.mh i.IntAccess i.sex i.age par_unemploy eng_prof hous_insec, link(log) family(poisson) eform

*****SENSITIVITY ANALYSIS: MULTIMEDIA APPENDIX 7*****
****DMH			
***HETEROSEXUAL (REFERENCE: HETEROSEXUAL WHITE YOUTH)
svy, subpop(if SO3==1): glm dmh ib1.raceeth i.mh i.IntAccess i.sex i.age par_unemploy eng_prof hous_insec, link(log) family(poisson) eform 
***ALL SMY (REFERENCE: WHITE SMY)
svy, subpop(if SMY ==1): glm dmh ib1.raceeth i.mh i.IntAccess i.sex i.age par_unemploy eng_prof hous_insec, link(log) family(poisson) eform
***LGB (REFERENCE: WHITE LGB YOUTH)
svy, subpop(if SO3 ==2): glm dmh ib1.raceeth i.mh i.IntAccess i.sex i.age par_unemploy eng_prof hous_insec, link(log) family(poisson) eform
***SEXUALLY DIVERSE (REFERENCE: WHITE SEXUALLY DIVERSE YOUTH)
svy, subpop(if SO3 ==3): glm dmh ib1.raceeth i.mh i.IntAccess i.sex i.age par_unemploy eng_prof hous_insec, link(log) family(poisson) eform

****DH			
***HETEROSEXUAL (REFERENCE: HETEROSEXUAL WHITE YOUTH)
svy, subpop(if SO3==1): glm dh ib1.raceeth i.mh i.IntAccess i.sex i.age par_unemploy eng_prof hous_insec, link(log) family(poisson) eform 
***ALL SMY (REFERENCE: WHITE SMY)
svy, subpop(if SMY ==1): glm dh ib1.raceeth i.mh i.IntAccess i.sex i.age par_unemploy eng_prof hous_insec, link(log) family(poisson) eform
***LGB (REFERENCE: WHITE LGB YOUTH)
svy, subpop(if SO3 ==2): glm dh ib1.raceeth i.mh i.IntAccess i.sex i.age par_unemploy eng_prof hous_insec, link(log) family(poisson) eform
***SEXUALLY DIVERSE (REFERENCE: WHITE SEXUALLY DIVERSE YOUTH)
svy, subpop(if SO3 ==3): glm dh ib1.raceeth i.mh i.IntAccess i.sex i.age par_unemploy eng_prof hous_insec, link(log) family(poisson) eform
